# Supplementary material for: miR-1250-5p is a novel tumor suppressive intronic miRNA hypermethylated in non-Hodgkin’s lymphoma: novel targets with impact on ERK signaling and cell migration
Source: Cell Commun Signal. 2021 May 27;19:62. doi: 10.1186/s12964-021-00707-0 (PMC8161955; doi:10.1186/s12964-021-00707-0)
Supplement: Supplementary file 2 — Additional file 1: Table S1. List of 230 potential targets of miR-1250-5p predicted by bioinformatics platform miRwalk 2.0. [file 12964_2021_707_MOESM2_ESM.xlsx]

## Sheet: Sheet1
Gene	EntrezID	RefseqID	miRWalk	Microt4	miRanda	miRDB	Pictar2	RNA22	Targetscan	SUM	function in carcinogensis
DUSP3	1845	XM_005257117	1	0	1	0	0	1	1	4	dual
ELF3	1999	NM_001114309	1	0	1	0	0	1	1	4	dual
MBD2	8932	NM_003927	1	0	1	0	0	1	1	4	dual
PPM1F	9647	NM_014634	1	0	1	0	0	1	1	4	dual
PRX	57716	NM_020956	1	0	1	0	0	1	1	4	dual
SH3BGRL2	83699	NM_031469	1	0	1	0	0	1	1	4	dual
GFRA1	2674	NM_005264	1	1	1	0	0	1	1	5	oncogenic
HOXC6	3223	NM_153693	1	1	1	1	0	0	1	5	oncogenic
IGFBP2	3485	NM_000597	1	1	1	0	0	1	1	5	oncogenic
L1CAM	3897	NM_001278116	1	1	1	0	0	1	1	5	oncogenic
RREB1	6239	XM_005249274	1	1	1	0	0	1	1	5	oncogenic
WDR1	9948	NM_017491	1	1	1	0	0	1	1	5	oncogenic
ATG7	10533	NM_006395	1	1	1	0	0	1	1	5	oncogenic
LOXL3	84695	NM_032603	1	1	1	0	0	1	1	5	oncogenic
XIAP	331	NM_001167	1	0	1	1	0	1	1	5	oncogenic
SGPP1	81537	NM_030791	1	0	1	1	0	1	1	5	oncogenic
VCAN	1462	NM_004385	0	1	1	1	0	0	1	4	oncogenic
CYP21A2	1589	NM_000500	1	1	0	0	0	1	1	4	oncogenic
DTNA	1837	NM_032975	0	1	1	0	0	1	1	4	oncogenic
LCAT	3931	XM_005255954	1	1	1	0	0	0	1	4	oncogenic
MECP2	4204	XM_005274683	1	1	0	0	0	1	1	4	oncogenic
TSPAN3	10099	NM_005724	0	1	1	0	0	1	1	4	oncogenic
KDM2A	22992	NM_012308	1	1	1	0	0	0	1	4	oncogenic
AGO2	27161	NM_012154	0	1	1	0	0	1	1	4	oncogenic
GRAMD1B	57476	XM_005271620	0	1	1	0	0	1	1	4	oncogenic
EFHD2	79180	NM_024329	1	1	0	0	0	1	1	4	oncogenic
FMNL3	91010	NM_175736	1	1	1	0	0	0	1	4	oncogenic
ADD2	119	XM_005264128	1	0	1	0	0	1	1	4	oncogenic
ADD2	119	XM_005278321	1	0	1	0	0	1	1	4	oncogenic
ANXA11	311	NM_001278408	1	0	1	0	0	1	1	4	oncogenic
XIAP	331	NM_001204401	1	0	1	1	0	0	1	4	oncogenic
BCL2	596	NM_000633	1	0	1	0	0	1	1	4	oncogenic
BRAF	673	XM_005250045	1	0	1	0	0	1	1	4	oncogenic
DAGLA	747	NM_006133	1	0	1	0	0	1	1	4	oncogenic
LDLRAD4	753	NM_001003674	1	0	1	0	0	1	1	4	oncogenic
CAT	847	NM_001752	1	0	1	0	0	1	1	4	oncogenic
CBFA2T3	863	NM_005187	1	0	1	0	0	1	1	4	oncogenic
CDC25A	993	XM_005265629	1	0	1	0	0	1	1	4	oncogenic
NCAN	1463	NM_004386	1	0	1	0	0	1	1	4	oncogenic
DAB1	1600	XM_005270542	1	0	1	0	0	1	1	4	oncogenic
ECE1	1889	NM_001113347	1	0	1	0	0	1	1	4	oncogenic
FGFR3	2261	NM_001163213	1	0	1	0	0	1	1	4	oncogenic
GFRA2	2675	NM_001495	1	0	1	0	0	1	1	4	oncogenic
PDCD2	5134	NM_002598	1	0	1	0	0	1	1	4	oncogenic
PLXNA1	5361	NM_032242	1	0	1	0	0	1	1	4	oncogenic
PRKCA	5578	NM_002737	1	0	1	0	0	1	1	4	oncogenic
MAPK1	5594	NM_002745	1	0	1	0	0	1	1	4	oncogenic
MOK	5891	NM_014226	1	0	1	0	0	1	1	4	oncogenic
RPL28	6158	NM_001136134	1	0	1	0	0	1	1	4	oncogenic
SORL1	6653	NM_003105	1	0	1	0	0	1	1	4	oncogenic
SS18	6760	XM_005258335	1	0	1	0	0	1	1	4	oncogenic
SURF4	6836	NM_001280790	1	0	1	0	0	1	1	4	oncogenic
TNFAIP2	7127	XM_005268036	1	0	1	0	0	1	1	4	oncogenic
TPD52	7163	NM_001025252	1	0	1	0	0	1	1	4	oncogenic
ALDH5A1	7915	NM_170740	1	0	1	0	0	1	1	4	oncogenic
ADAM19	8728	NM_033274	1	0	1	0	0	1	1	4	oncogenic
TRAF4	9618	NM_004295	0	0	1	1	0	1	1	4	oncogenic
CELSR1	9620	NM_014246	1	0	1	0	0	1	1	4	oncogenic
TPPP	11076	NM_007030	1	0	1	0	0	1	1	4	oncogenic
AKAP2	11217	NM_001198656	1	0	1	0	0	1	1	4	oncogenic
KLF8	11279	NM_007250	1	0	1	0	0	1	1	4	oncogenic
COLGALT2	23127	NM_015101	1	0	1	0	0	1	1	4	oncogenic
TMEM87A	25963	NM_015497	1	0	1	0	0	1	1	4	oncogenic
ACOT11	26027	XM_005270730	1	0	1	0	0	1	1	4	oncogenic
HILPDA	29923	NM_013332	1	0	1	0	0	1	1	4	oncogenic
ZDHHC3	51304	NM_016598	1	0	1	1	0	0	1	4	oncogenic
ZDHHC3	51304	NM_001135179	1	0	1	1	0	0	1	4	oncogenic
MED15	51586	XM_005261629	1	0	1	0	0	1	1	4	oncogenic
TOLLIP	54472	XM_005252994	1	0	1	0	0	1	1	4	oncogenic
ATG2B	55102	NM_018036	1	0	1	0	0	1	1	4	oncogenic
PANX2	56666	NM_052839	1	0	1	0	0	1	1	4	oncogenic
AGPAT4	56895	NM_020133	1	0	1	0	0	1	1	4	oncogenic
HMCES	56941	XM_005247636	1	0	1	0	0	1	1	4	oncogenic
ZNF304	57343	NM_020657	1	0	1	0	0	1	1	4	oncogenic
CNOT6	57472	XM_005265953	1	0	1	0	0	1	1	4	oncogenic
KIAA1549	57670	NM_001164665	1	0	1	0	0	1	1	4	oncogenic
GPAM	57678	XM_005269998	1	0	1	0	0	1	1	4	oncogenic
TNN	63923	NM_022093	1	0	1	0	0	1	1	4	oncogenic
ISX	91464	NM_001008494	1	0	1	0	0	1	1	4	oncogenic
ELFN2	114794	NM_052906	1	0	1	0	0	1	1	4	oncogenic
MIEF2	125170	NM_139162	1	0	1	0	0	1	1	4	oncogenic
FAM84B	157638	NM_174911	1	0	1	0	0	1	1	4	oncogenic
FOXK1	221937	NM_001037165	1	0	1	0	0	1	1	4	oncogenic
STXBP4	252983	XM_005257185	1	0	1	0	0	1	1	4	oncogenic
GATS	352954	NM_178831	1	0	1	0	0	1	1	4	oncogenic
CSNK2A1	1457	NM_177559	1	1	1	1	0	1	1	6	oncogenic
PNMA1	9240	NM_006029	1	1	1	0	0	1	1	5	oncogenic
SSX2IP	117178	NM_001166417	1	0	1	0	0	1	1	4	oncogenic
PTPRO	5800	NM_030667	1	1	1	0	0	1	1	5	tumor suppressive
KLHL2	11275	NM_007246	1	1	1	0	0	1	1	5	tumor suppressive
FBXL7	23194	NM_012304	1	1	1	0	0	1	1	5	tumor suppressive
SMPD3	55512	XM_005256031	1	1	1	0	0	1	1	5	tumor suppressive
PKNOX2	63876	NM_022062	1	1	1	0	0	1	1	5	tumor suppressive
PML	5371	NM_033238	1	0	1	1	0	1	1	5	tumor suppressive
MECP2	4204	XM_005277853	1	1	0	0	0	1	1	4	tumor suppressive
NF2	4771	NM_181832	0	1	1	0	0	1	1	4	tumor suppressive
RGS6	9628	NM_001204424	1	1	1	0	0	0	1	4	tumor suppressive
PACS2	23241	NM_001100913	1	1	1	0	0	0	1	4	tumor suppressive
PPP1R13B	23368	XM_005267487	0	1	1	0	0	1	1	4	tumor suppressive
NEURL1B	54492	NM_001142651	1	1	0	0	0	1	1	4	tumor suppressive
ZNRF3	84133	NM_001206998	0	1	1	0	0	1	1	4	tumor suppressive
TSHZ2	128553	NM_173485	1	1	1	0	0	0	1	4	tumor suppressive
ATP2A2	488	NM_170665	1	0	1	0	0	1	1	4	tumor suppressive
IFNAR1	3454	NM_000629	1	0	1	0	0	1	1	4	tumor suppressive
PPP1R12B	4660	XM_005245201	1	0	1	0	0	1	1	4	tumor suppressive
UBL3	5412	NM_007106	1	0	1	0	0	1	1	4	tumor suppressive
PPP2R4	5524	NM_178001	1	0	1	0	0	1	1	4	tumor suppressive
DNAJA3	9093	NM_005147	1	0	1	0	0	1	1	4	tumor suppressive
AIFM1	9131	NM_001130847	1	0	1	0	0	1	1	4	tumor suppressive
QKI	9444	NM_206855	1	0	1	0	0	1	1	4	tumor suppressive
BCL2L11	10018	NM_001204108	1	0	1	0	0	1	1	4	tumor suppressive
HABP4	22927	NM_014282	1	0	1	0	0	1	1	4	tumor suppressive
ENDOD1	23052	NM_015036	1	0	1	0	0	1	1	4	tumor suppressive
GRAMD4	23151	XM_005261398	1	0	1	0	0	1	1	4	tumor suppressive
ANKRD28	23243	NM_001195098	1	0	1	0	0	1	1	4	tumor suppressive
DENND5A	23258	XM_005252832	1	0	1	0	0	1	1	4	tumor suppressive
RBM47	54502	NM_001098634	1	0	1	0	0	1	1	4	tumor suppressive
ARFGAP1	55738	NM_001281482	1	0	1	0	0	1	1	4	tumor suppressive
RNF213	57674	NM_001256071	1	0	1	0	0	1	1	4	tumor suppressive
TP53AIP1	63970	NM_001251964	1	0	1	1	0	0	1	4	tumor suppressive
B3GNT7	93010	NM_145236	1	0	1	0	0	1	1	4	tumor suppressive
ADAMTS18	170692	NM_199355	1	0	1	0	0	1	1	4	tumor suppressive
NRBP2	340371	NM_178564	1	0	1	0	0	1	1	4	tumor suppressive
LDLRAD2	401944	NM_001013693	1	1	1	1	0	1	1	6	unknown
UBE2H	7328	NM_003344	1	1	1	0	0	1	1	5	unknown
BSN	8927	NM_003458	1	1	1	0	0	1	1	5	unknown
SLC4A7	9497	XM_005265592	1	1	1	0	0	1	1	5	unknown
PLEKHM1	9842	NM_014798	1	1	1	0	0	1	1	5	unknown
TNRC18	84629	NM_001080495	1	1	1	0	0	1	1	5	unknown
SH3PXD2B	285590	NM_001017995	1	1	1	0	0	1	1	5	unknown
PALM2-AKAP2	445815	NM_007203	1	1	1	0	0	1	1	5	unknown
CCDC93	54520	NM_019044	1	0	1	1	0	1	1	5	unknown
LRRC38	126755	NM_001010847	1	0	1	1	0	1	1	5	unknown
CLCN5	1184	NM_001127899	0	1	1	0	0	1	1	4	unknown
CREBL2	1389	NM_001310	0	1	1	0	0	1	1	4	unknown
PPIE	10450	NM_006112	1	1	1	0	0	0	1	4	unknown
PALLD	23022	XM_005262863	0	1	1	0	0	1	1	4	unknown
NDOR1	27158	NM_001144026	1	1	1	0	0	0	1	4	unknown
PANK1	53354	NM_148977	1	1	1	0	0	0	1	4	unknown
PPP6R3	55291	NM_001164160	1	1	0	0	0	1	1	4	unknown
REEP1	65055	XM_005264502	0	1	1	0	0	1	1	4	unknown
SLTM	79811	NM_024755	0	1	1	0	0	1	1	4	unknown
ACAD10	80724	XM_005253941	0	1	1	0	0	1	1	4	unknown
KLHDC7A	127707	NM_152375	0	1	1	0	0	1	1	4	unknown
ZNF827	152485	NM_178835	0	1	1	0	0	1	1	4	unknown
KY	339855	NM_178554	1	1	1	0	0	0	1	4	unknown
POC1B-GALNT4	100528030	NM_001199781	1	1	1	0	0	0	1	4	unknown
BCKDHB	594	NM_183050	1	0	1	0	0	1	1	4	unknown
CHRNA4	1137	NM_000744	1	0	1	0	0	1	1	4	unknown
DHCR7	1717	NM_001360	1	0	1	0	0	1	1	4	unknown
GALNS	2588	XM_005256301	1	0	1	0	0	1	1	4	unknown
LRRC32	2615	XM_005273901	1	0	1	0	0	1	1	4	unknown
GRIN1	2902	NM_007327	1	0	1	0	0	1	1	4	unknown
CAPN15	6650	XM_005255516	1	0	1	0	0	1	1	4	unknown
TRAPPC10	7109	NM_003274	1	0	1	0	0	1	1	4	unknown
UBTF	7343	NM_014233	1	0	1	0	0	1	1	4	unknown
ZNF17	7565	NM_006959	1	0	1	0	0	1	1	4	unknown
ELL	8178	NM_006532	1	0	1	0	0	1	1	4	unknown
DGCR14	8220	NM_022719	1	0	1	0	0	1	1	4	unknown
PIGQ	9091	NM_004204	1	0	1	0	0	1	1	4	unknown
CEP104	9731	NM_014704	1	0	1	0	0	1	1	4	unknown
KIAA0513	9764	XM_005256265	1	0	1	0	0	1	1	4	unknown
UST	10090	NM_005715	1	0	1	0	0	1	1	4	unknown
LHFPL2	10184	NM_005779	1	0	1	0	0	1	1	4	unknown
CORO2B	10391	NM_001190457	1	0	1	0	0	1	1	4	unknown
B4GALT7	11285	XM_005265805	1	0	1	0	0	1	1	4	unknown
EPN2	22905	XM_005256538	1	0	1	0	0	1	1	4	unknown
ERC1	23085	NM_178040	1	0	1	0	0	1	1	4	unknown
ATP11A	23250	XM_005268305	1	0	1	0	0	1	1	4	unknown
IQCE	23288	NM_152558	0	0	1	1	0	1	1	4	unknown
MGRN1	23295	NM_001142290	1	0	1	0	0	1	1	4	unknown
SYNM	23336	NM_145728	1	0	1	0	0	1	1	4	unknown
SRGAP2	23380	XM_005277510	1	0	1	0	0	1	1	4	unknown
CES3	23491	NM_024922	1	0	1	0	0	1	1	4	unknown
C2CD2	25966	NM_015500	1	0	1	0	0	1	1	4	unknown
MLXIPL	51085	XM_005250399	1	0	1	0	0	1	1	4	unknown
MLXIPL	51085	XM_005277586	1	0	1	0	0	1	1	4	unknown
TSPEAR	54084	NM_001272037	1	0	1	0	0	1	1	4	unknown
TSPEAR	54084	NM_144991	1	0	1	1	0	0	1	4	unknown
HES2	54626	XM_005263478	1	0	1	0	0	1	1	4	unknown
PGPEP1	54858	NM_017712	1	0	1	0	0	1	1	4	unknown
FNBP1L	54874	NM_001024948	1	0	1	0	0	1	1	4	unknown
PANK4	55229	NM_018216	1	0	1	0	0	1	1	4	unknown
UGGT1	56886	NM_020120	1	0	1	0	0	1	1	4	unknown
SPIRE1	56907	XM_005258122	1	0	1	0	0	1	1	4	unknown
PHTF2	57157	NM_001127358	1	0	1	0	0	1	1	4	unknown
ESYT2	57488	XM_005249551	1	0	1	0	0	1	1	4	unknown
ZDBF2	57683	XM_005246714	1	0	1	0	0	1	1	4	unknown
FAM160B1	57700	NM_020940	1	0	1	0	0	1	1	4	unknown
SLC22A23	63027	XM_005249285	1	0	1	0	0	1	1	4	unknown
FAM160B2	64760	XM_005273601	1	0	1	0	0	1	1	4	unknown
LRRC19	64922	NM_022901	1	0	1	0	0	1	1	4	unknown
LRRC2	79442	NM_024512	1	0	1	0	0	1	1	4	unknown
SNX22	79856	NM_024798	1	0	1	0	0	1	1	4	unknown
MORN1	79906	XM_005244797	1	0	1	0	0	1	1	4	unknown
ATHL1	80162	XM_005253145	1	0	1	0	0	1	1	4	unknown
C17orf70	80233	NM_025161	1	0	1	0	0	1	1	4	unknown
COL18A1	80781	XM_005261180	1	0	1	0	0	1	1	4	unknown
C19orf44	84167	NM_032207	1	0	1	0	0	1	1	4	unknown
ELOF1	84337	XM_005260097	1	0	1	0	0	1	1	4	unknown
ABLIM2	84448	XM_005248015	1	0	1	0	0	1	1	4	unknown
NAV1	89796	XM_005245572	1	0	1	0	0	1	1	4	unknown
MIDN	90007	XM_005259671	1	0	1	0	0	1	1	4	unknown
ZNF765	91661	NM_001040185	1	0	1	0	0	1	1	4	unknown
NIPA1	123606	NM_144599	1	0	1	0	0	1	1	4	unknown
C16orf46	123775	NM_152337	1	0	1	1	0	0	1	4	unknown
TMEM120B	144404	NM_001080825	1	0	1	0	0	1	1	4	unknown
FBXO41	150726	NM_001080410	1	0	1	0	0	1	1	4	unknown
GAREML	150946	NM_001191033	0	0	1	1	0	1	1	4	unknown
PRELID2	153768	NM_138492	1	0	1	0	0	1	1	4	unknown
TTLL11	158135	XM_005251728	1	0	1	0	0	1	1	4	unknown
OLFML2A	169611	NM_182487	1	0	1	0	0	1	1	4	unknown
CLYBL	171425	NM_206808	1	0	1	0	0	1	1	4	unknown
LDHD	197257	NM_153486	1	0	1	0	0	1	1	4	unknown
ZNF585A	199704	XM_005258615	1	0	1	0	0	1	1	4	unknown
DNAJC18	202052	XM_005271917	1	0	1	0	0	1	1	4	unknown
TSNARE1	203062	XM_005250827	1	0	1	0	0	1	1	4	unknown
CERS3	204219	NM_178842	1	0	1	0	0	1	1	4	unknown
PXT1	222659	NM_152990	1	0	1	0	0	1	1	4	unknown
ZDHHC23	254887	XM_005247266	1	0	1	0	0	1	1	4	unknown
CALHM1	255022	NM_001001412	1	0	1	0	0	1	1	4	unknown
NUDT14	256281	XM_005267500	1	0	1	0	0	1	1	4	unknown
C20orf197	284756	NM_173644	1	0	1	0	0	1	1	4	unknown
ZNF775	285971	NM_173680	1	0	1	0	0	1	1	4	unknown
GPIHBP1	338328	NM_178172	1	0	1	0	0	1	1	4	unknown
NANOS2	339345	NM_001029861	1	0	1	0	0	1	1	4	unknown
IER5L	389792	NM_203434	1	0	1	0	0	1	1	4	unknown
FAM102A	399665	NM_001035254	1	0	1	0	0	1	1	4	unknown
CBLN3	643866	NM_001039771	1	0	1	0	0	1	1	4	unknown
ZDBF2	57683	NM_020923	1	0	1	1	0	0	1	4	unknown
